# Supplementary material for: The ExPAND Study: A Prospective Association Study into Endometriosis-Associated Pain, Neurosteroid Synthesis, and TRPM3
Source: Biomolecules. 2025 Sep 23;15(10):1352. doi: 10.3390/biom15101352 (PMC12563993; doi:10.3390/biom15101352)
Supplement: Supplementary file 1 [file biomolecules-15-01352-s001.zip]

Archive with 1 entries (1 files):
- biomolecules-3855746-supplementary.pdf
